# Supplementary material for: Establishing the Reliability of a Functional Performance Test Battery That Incorporates the QASLS Tool in Pre-Elite Female Field Hockey Players
Source: Sports (Basel). 2026 May 12;14(5):198. doi: 10.3390/sports14050198 (PMC13210639; doi:10.3390/sports14050198)
Supplement: Supplementary file 1 [file sports-14-00198-s001.zip]

Archive with 4 entries (4 files):
- Sup Materials 1 FPT Protocols.pdf
- Sup Materials 2 Raw Data.xlsx
- Sup Materials 3 Stata Syntax.pdf
- Sup Materials 4.QASLS PEA docx.pdf
