# Supplementary material for: Establishing the Reliability of a Functional Performance Test Battery That Incorporates the QASLS Tool in Pre-Elite Female Field Hockey Players
Source: Sports (Basel). 2026 May 12;14(5):198. doi: 10.3390/sports14050198 (PMC13210639; doi:10.3390/sports14050198)
Supplement: Supplementary file 1 [file sports-14-00198-s001.zip › Sup Materials 2 Raw Data.xlsx]

## Sheet: Mastersheet Inter Rater QASLS
Patient	Rater	Activity	Left Arm Strategy	Right Arm Strategy	Left Trunk Alignment	Right Trunk Alignment	Left Pelvic Plane - Horizontal	Right Pelvic Plane - Horizontal	Left Pelvic Plane - Tilt	Right Pelvic Plane - Tilt	Left Thigh WB Thigh	Right Thigh WB Thigh	Left Thigh NWB Thigh	Right Thigh NWB Thigh	Left Tibial Tuberosity, medial 2nd toe	Right Tibial Tuberosity, medial 2nd toe	Left Tibial tuberosity medial to medial border foot	Right Tibial tuberosity medial to medial border foot	Left Stance - foot touches down	Right Stance - foot touches down	Left Stance Foot Not Held Still	Right Stance Foot Not Held Still	Score	Left Score	Right Score
H1.1	1	Anterior Reach	0		1		0		0		0		0		0		0		0		0		1	1	0
H1.1	2	Anterior Reach	0		1		0		0		0		0		0		0		0		0		1	1
H1.1	3	Anterior Reach	0		1		1		1		0		0		0		0		0		0		3	3
H1.1	2	DVJL	0		0		0		0		0		0		0		0		0		0		0	0
H1.1	3	DVJL	0		0		1		1		0		0		0		0		0		0		2	2
H1.1	3	Side Hop	0		1		1		0		0		1		0		0		0		0		3	3
H1.1	2	Side Hop	0		1		0		0		0		1		0		0		0		0		2	2
H1.1	2	Single Leg Hop for Distance (SLHD)	1		1		0		0		0		1		0		0		0		0		3	3
H1.1	3	Single Leg Hop for Distance (SLHD)	1		1		0		1		0		1		0		0		0		0		4	4
H1.1	1	DVJL	0		0		0		0		0		0		0		0		0		0		0	0	0
H1.1	1	Side Hop	0		1		0		0		0		1		0		0		0		0		2	2	0
H1.1	1	Single Leg Hop for Distance (SLHD)	0		1		1		0		0		1		0		0		0		0		3	3	0
H1.10	3	Side Hop		0		0		0		1		1		1		1		0		0		0	4		4
H1.10	2	Side Hop		0		1		0		0		0		0		1		0		0		0	2		2
H1.10	1	Side Hop		0		1		0		1		1		1		1		0		0		0	5	0	5
H1.11	3	Side Hop		0		1		1		1		0		1		0		0		0		0	4		4
H1.11	2	Side Hop		0		1		0		0		0		0		0		0		0		0	1		1
H1.11	1	Side Hop		0		1		1		1		0		1		0		0		0		0	4	0	4
H1.12	3	Side Hop		0		0		1		1		0		1		0		0		0		0	3		3
H1.12	2	Side Hop		0		0		0		0		1		0		0		0		0		0	1		1
H1.12	1	Side Hop		0		1		0		0		0		1		0		0		0		0	2	0	2
H1.2	1	Anterior Reach	0		0		0		1		0		0		0		0		0		0		1	1	0
H1.2	2	Anterior Reach	0		1		0		0		0		0		0		0		0		0		1	1
H1.2	3	Anterior Reach	0		0		1		1		0		0		0		0		1		0		3	3
H1.2	2	DVJL	0		0		1		0		0		0		0		0		0		0		1	1
H1.2	3	DVJL	0		0		1		0		1		0		1		0		0		0		3	3
H1.2	3	Side Hop	0		0		0		1		0		1		0		0		0		0		2	2
H1.2	2	Side Hop	0		1		0		0		1		0		1		0		0		0		3	3
H1.2	2	Single Leg Hop for Distance (SLHD)	1		1		0		0		0		0		0		0		0		0		2	2
H1.2	3	Single Leg Hop for Distance (SLHD)	1		1		1		1		0		1		0		0		0		0		5	5
H1.2	1	DVJL	0		0		1		0		1		0		1		0		0		0		3	3	0
H1.2	1	Side Hop	0		0		0		0		1		0		0		0		0		0		1	1	0
H1.2	1	Single Leg Hop for Distance (SLHD)	0		1		1		1		0		0		0		0		0		0		3	3	0
H1.3	1	Anterior Reach	0		1		0		0		0		0		0		0		0		0		1	1	0
H1.3	2	Anterior Reach	0		1		0		0		0		0		0		0		0		0		1	1
H1.3	3	Anterior Reach	0		0		1		1		0		0		0		0		1		0		3	3
H1.3	2	DVJL	0		0		0		0		0		0		0		0		0		0		0	0
H1.3	3	DVJL	0		0		1		0		0		0		0		0		0		0		1	1
H1.3	3	Side Hop	0		1		1		1		0		1		1		0		0		0		5	5
H1.3	2	Side Hop	0		1		1		0		0		1		0		0		0		0		3	3
H1.3	2	Single Leg Hop for Distance (SLHD)	1		1		0		0		0		0		0		0		0		0		2	2
H1.3	3	Single Leg Hop for Distance (SLHD)	1		1		1		1		0		1		0		0		0		0		5	5
H1.3	1	DVJL	0		0		0		0		0		0		0		0		0		0		0	0	0
H1.3	1	Side Hop	0		1		1		1		0		1		0		0		0		0		4	4	0
H1.3	1	Single Leg Hop for Distance (SLHD)	0		1		1		1		0		1		0		0		0		0		4	4	0
H1.4	1	Anterior Reach		0		1		0		0		0		1		0		0		0		0	2	0	2
H1.4	2	Anterior Reach		0		1		0		0		0		0		0		0		0		0	1		1
H1.4	3	Anterior Reach		0		0		0		1		1		0		1		1		1		0	5		5
H1.4	2	DVJL		0		0		0		0		0		1		0		0		0		0	1		1
H1.4	3	DVJL		0		0		1		0		0		1		0		0		0		0	2		2
H1.4	3	Side Hop	0		1		0		1		0		1		0		0		0		0		3	3
H1.4	2	Side Hop	0		1		0		0		0		0		0		0		0		0		1	1
H1.4	2	Single Leg Hop for Distance (SLHD)		1		0		0		0		0		0		0		0		0		0	1		1
H1.4	3	Single Leg Hop for Distance (SLHD)		1		1		0		1		1		0		0		0		0		0	4		4
H1.4	1	DVJL		0		0		1		0		1		0		0		0		0		0	2	0	2
H1.4	1	Side Hop	0		1		0		1		0		1		0		0		0		0		3	3	0
H1.4	1	Single Leg Hop for Distance (SLHD)		0		1		0		0		0		0		0		0		0		0	1	0	1
H1.5	1	Anterior Reach		0		1		1		1		1		0		1		0		0		0	5	0	5
H1.5	2	Anterior Reach		0		0		0		0		0		0		0		0		0		0	0		0
H1.5	3	Anterior Reach		0		0		0		0		0		0		1		1		1		0	3		3
H1.5	2	DVJL		0		0		0		1		0		0		0		0		0		0	1		1
H1.5	3	DVJL		0		0		1		1		0		1		0		0		0		0	3		3
H1.5	3	Side Hop	0		0		1		0		0		1		0		0		0		0		2	2
H1.5	2	Side Hop	0		1		0		0		0		1		0		0		0		0		2	2
H1.5	2	Single Leg Hop for Distance (SLHD)		1		1		0		0		0		0		0		0		0		0	2		2
H1.5	3	Single Leg Hop for Distance (SLHD)		1		0		1		0		1		0		1		0		0		0	4		4
H1.5	1	DVJL		0		0		0		1		0		0		0		0		0		0	1	0	1
H1.5	1	Side Hop	0		1		0		0		1		1		0		0		0		0		3	3	0
H1.5	1	Single Leg Hop for Distance (SLHD)		1		1		1		1		0		1		1		0		0		0	6	0	6
H1.6	1	Anterior Reach		0		1		1		1		1		0		0		0		0		0	4	0	4
H1.6	2	Anterior Reach		0		0		0		0		0		0		0		0		0		0	0		0
H1.6	3	Anterior Reach		0		1		1		1		0		1		1		0		1		0	6		6
H1.6	2	DVJL		0		0		0		0		0		0		0		0		0		0	0		0
H1.6	3	DVJL		0		0		0		0		0		1		0		0		0		0	1		1
H1.6	3	Side Hop	0		1		0		1		0		1		1		0		0		0		4	4
H1.6	2	Side Hop	0		1		1		0		0		1		0		0		0		0		3	3
H1.6	2	Single Leg Hop for Distance (SLHD)		1		0		0		0		1		0		0		0		0		0	2		2
H1.6	3	Single Leg Hop for Distance (SLHD)		1		1		0		0		1		0		1		0		0		0	4		4
H1.6	1	DVJL		0		0		0		0		0		1		0		0		0		0	1	0	1
H1.6	1	Side Hop	0		1		1		1		0		1		0		0		0		0		4	4	0
H1.6	1	Single Leg Hop for Distance (SLHD)		0		1		0		1		1		0		0		1		0		0	4	0	4
H1.7	3	Side Hop		0		1		1		0		0		1		1		1		0		0	5		5
H1.7	2	Side Hop		0		1		0		0		0		1		1		0		0		0	3		3
H1.7	1	Side Hop		0		1		1		0		0		1		0		1		0		0	4	0	4
H1.8	3	Side Hop		0		0		0		1		0		1		0		0		0		0	2		2
H1.8	2	Side Hop		0		0		0		0		0		0		0		0		0		0	0		0
H1.8	1	Side Hop		0		0		0		0		0		1		0		0		0		0	1	0	1
H1.9	3	Side Hop		0		1		1		0		0		1		1		1		0		0	5		5
H1.9	2	Side Hop		0		1		1		0		0		0		0		0		0		0	2		2
H1.9	1	Side Hop		0		1		1		0		0		0		1		0		0		0	3	0	3
H2.1	1	Anterior Reach	0		1		0		0		1		0		1		0		0		0		3	2	0
H2.1	2	Anterior Reach	0		1		0		0		0				0		0		0		0		1	1
H2.1	3	Anterior Reach	0		1		1		0		0		0		1		0		0		0		3	3
H2.1	2	DVJL	0		1		0		1		1		1		1		0		0		0		5	5
H2.1	3	DVJL	0		0		1		1		1		1		1		0		0		0		5	5
H2.1	3	Side Hop	0		1		0		1		0		1		1		0		0		0		4	4
H2.1	2	Side Hop	1		0		0		0		0		0		0		0		0		0		1	1
H2.1	2	Single Leg Hop for Distance (SLHD)	0		1		0		0		0		1		0		0		0		0		2	2
H2.1	3	Single Leg Hop for Distance (SLHD)	1		1		0		0		1		1		1		0		0		0		5	5
H2.1	1	DVJL	0		1		1		1		1		1		0		1		0		0		6	6	0
H2.1	1	Side Hop	0		1		0		0		0		0		0		0		0		0		1	1	0
H2.1	1	Single Leg Hop for Distance (SLHD)	0		1		0		1		0		1		0		0		0		0		3	3	0
H2.10	3	Side Hop		0		0		0		1		0		0		1		0		0		0	2		2
H2.10	2	Side Hop		0		0		0		0		0		0		0		0		0		0	0		0
H2.10	1	Side Hop		0		0		0		1		0		0		0		0		0		0	1	0	1
H2.11	3	Side Hop		0		0		0		0		0		1		1		0		0		0	2		2
H2.11	2	Side Hop		0		0		0		0		0		0		0		0		0		0	0		0
H2.11	1	Side Hop		0		0		0		0		0		0		0		0		0		0	0	0	0
H2.12	3	Side Hop		0		0		1		0		0		1		1		0		0		0	3		3
H2.12	2	Side Hop		0		1		0		0		1		0		1		0		0		0	3		3
H2.12	1	Side Hop		0		1		0		0		1		0		1		0		0		0	3	0	3
H2.2	1	Anterior Reach	0		0		0		0		1		0		0		1		0		0		2	2	0
H2.2	1	DVJL	0		0		0		1		1		1		0		1		0		0		4	4	0
H2.2	2	Anterior Reach	0		0		0		0		0		0		1		0		0		0		1	1
H2.2	3	Anterior Reach	0		0		0		1		0		0		1		0		0		0		2	2
H2.2	2	DVJL	0		0		0		0		1		1		1		1		0		0		4	4
H2.2	3	DVJL	0		0		1		1		1		1		1		1		0		0		6	6
H2.2	3	Side Hop	0		0		0		0		0		1		0		0		0		0		1	1
H2.2	2	Side Hop	0		0		0		0		0		0		1		0		0		0		1	1
H2.2	2	Single Leg Hop for Distance (SLHD)	0		1		0		0		0		0		0		0		0		0		1	1
H2.2	3	Single Leg Hop for Distance (SLHD)	1		1		0		0		0		0		0		0		0		0		2	2
H2.2	1	Side Hop	0		0		0		0		0		0		0		0		0		0		0	0	0
H2.2	1	Single Leg Hop for Distance (SLHD)	0		1		0		0		0		0		0		0		0		0		1	1	0
H2.3	1	Anterior Reach	0		1		1		0		1		0		1		0		0		0		4	4	0
H2.3	1	DVJL	0		1		1		0		1		1		1		0		0		0		5	5	0
H2.3	2	Anterior Reach	0		0		0		0		0		0		1		0		0		0		1	1
H2.3	3	Anterior Reach	0		0		0		0		1		0		1		0		0		0		2	2
H2.3	2	DVJL	0		0		0		0		1		1		1		0		0		0		3	3
H2.3	3	DVJL	0		0		1		0		1		1		1		0		0		0		4	4
H2.3	3	Side Hop	0		0		0		1		0		1		1		0		0		0		3	3
H2.3	2	Side Hop	0		1		0		0		0		0		0		0		0		0		1	1
H2.3	2	Single Leg Hop for Distance (SLHD)	0		1		0		0		0		0		0		0		0		0		1	1
H2.3	3	Single Leg Hop for Distance (SLHD)	1		1		1		0		1		0		0		0		0		0		4	4
H2.3	1	Side Hop	0		1		0		0		0		0		0		0		0		0		1	1	0
H2.3	1	Single Leg Hop for Distance (SLHD)	0		1		1		0		0		0		0		0		0		0		2	2	0
H2.4	1	Anterior Reach		0		0		0		0		1		0		1		0		0		0	2	0	2
H2.4	1	DVJL		0		0		0		0		1		0		0		1		0		0	2	0	2
H2.4	2	Anterior Reach		0		0		0		0		0		0		1		0		0		0	1		1
H2.4	3	Anterior Reach		0		0		0		1		0		0		1		1		0		0	3		3
H2.4	2	DVJL		0		0		0		0		1		0		1		0		0		0	2		2
H2.4	3	DVJL		0		0		1		1		0		1		1		1		0		0	5		5
H2.4	3	Side Hop	0		1		0		1		0		1		0		0		0		0		3	3
H2.4	2	Side Hop	0		1		0		0		0		0		0		0		0		0		1	1
H2.4	2	Single Leg Hop for Distance (SLHD)		0		1		1		0		1		0		1		0		0		0	4		4
H2.4	3	Single Leg Hop for Distance (SLHD)		1		1		1		0		1		1		1		0		1		0	7		7
H2.4	1	Side Hop	0		1		1		1		0		0		0		0		0		0		3	3	0
H2.4	1	Single Leg Hop for Distance (SLHD)		1		1		1		1		1		1		0		1		0		0	7	0	7
H2.5	1	Anterior Reach		0		0		0		1		1		0		1		0		0		0	3	0	2
H2.5	1	DVJL		0		0		1		0		0		0		0		0		0		0	1	0	1
H2.5	2	Anterior Reach		0		0		0		0		0		0		0		0		0		0	0		0
H2.5	3	Anterior Reach		0		0		0		1		0		0		1		1		0		0	3		3
H2.5	2	DVJL		0		1		1		0		0		1		0		0		0		0	3		3
H2.5	3	DVJL		0		0		1		0		0		1		1		0		0		0	3		3
H2.5	3	Side Hop	0		0		0		1		0		1		0		0		0		0		2	2
H2.5	2	Side Hop	0		0		0		0		0		0		0		0		0		0		0	0
H2.5	2	Single Leg Hop for Distance (SLHD)		0		0		0		0		0		0		0		0		0		0	0		0
H2.5	3	Single Leg Hop for Distance (SLHD)		0		0		0		1		1		0		0		0		0		0	2		2
H2.5	1	Side Hop	0		0		0		0		0		0		0		0		0		0		0	0	0
H2.5	1	Single Leg Hop for Distance (SLHD)		0		1		0		0		1		0		1		0		0		0	3	0	3
H2.6	1	Anterior Reach		0		0		1		1		1		0		1		0		0		0	4	0	4
H2.6	1	DVJL		0		1		1		0		1		1		1		0		0		0	5	0	5
H2.6	2	Anterior Reach		0		0		0		0		0		0		0		0		0		0	0		0
H2.6	3	Anterior Reach		0		1		1		1		0		0		1		0		1		0	5		5
H2.6	2	DVJL		0		1		0		0		1		1		0		0		0		0	3		3
H2.6	3	DVJL		0		1		1		0		0		1		1		1		0		0	5		5
H2.6	3	Side Hop	0		1		0		1		0		1		1		1		0		0		5	5
H2.6	2	Side Hop	0		1		0		0		0		0		0		0		0		0		1	1
H2.6	2	Single Leg Hop for Distance (SLHD)		0		1		1		0		0		0		0		0		0		0	2		2
H2.6	3	Single Leg Hop for Distance (SLHD)		1		1		1		1		0		1		0		0		0		0	5		5
H2.6	1	Side Hop	0		1		1		0		0		0		0		1		0		0		3	3	0
H2.6	1	Single Leg Hop for Distance (SLHD)		1		1		1		1		0		1		0		0		0		0	5	0	5
H2.7	3	Side Hop		0		0		0		1		0		1		1		0		0		0	3		3
H2.7	2	Side Hop		0		1		0		0		1		0		1		1		0		0	4		4
H2.7	1	Side Hop		0		1		1		0		1		0		0		1		0		0	4	0	4
H2.8	3	Side Hop		0		0		0		0		0		1		1		0		0		0	2		2
H2.8	2	Side Hop		0		1		0		0		1		0		1		1		0		0	4		4
H2.8	1	Side Hop		0		1		0		0		1		0		0		1		0		0	3	0	3
H2.9	3	Side Hop		0		0		1		0		0		1		1		0		0		0	3		3
H2.9	2	Side Hop		0		0		0		0		0		0		0		0		0		0	0		0
H2.9	1	Side Hop		0		0		0		0		0		1		0		0		0		0	1	0	1
H3.1	1	Anterior Reach	0		0		1		1		0		0		0		0		0		0		2	2	0
H3.1	1	DVJL	0		1		1		0		0		0		0		0		0		0		2	2	0
H3.1	2	Anterior Reach	0		0		1		0		0		0		0		0		0		0		1	1
H3.1	3	Anterior Reach	0		0		0		1		0		0		0		0		0		0		1	1
H3.1	3	DVJL	0		0		0		0		0		0		0		0		0		0		0	0
H3.1	2	DVJL	0		1		0		0		0		0		0		0		0		0		1	1
H3.1	3	Side Hop	0		0		0		1		0		0		0		0		0		0		1	1
H3.1	2	Side Hop	0		0		0		0		0		0		0		0		0		0		0	0
H3.1	2	Single Leg Hop for Distance (SLHD)	0		1		1		0		0		0		0		0		0		0		2	2
H3.1	3	Single Leg Hop for Distance (SLHD)	1		0		1		1		0		1		0		0		0		0		4	4
H3.1	1	Side Hop	0		0		0		1		0		0		0		0		0		0		1	1	0
H3.1	1	Single Leg Hop for Distance (SLHD)	1		1		1		1		0		0		0		0		0		0		4	4	0
H3.10	3	Side Hop		0		0		0		0		0		0		0		0		0		0	0		0
H3.10	2	Side Hop		0		0		0		0		0		0		0		0		0		0	0		0
H3.10	1	Side Hop		0		0		0		0		0		0		0		0		0		0	0	0	0
H3.11	3	Side Hop		0		0		0		0		0		0		0		0		0		0	0		0
H3.11	2	Side Hop		0		0		0		0		0		0		0		0		0		0	0		0
H3.11	1	Side Hop		0		0		0		0		0		0		0		0		0		0	0	0	0
H3.12	3	Side Hop		0		0		1		1		0		0		0		0		0		0	2		2
H3.12	2	Side Hop		0		0		0		0		0		0		0		0		0		0	0		0
H3.12	1	Side Hop		1		0		0		0		0		0		0		0		0		0	1	0	1
H3.2	1	Anterior Reach	0		1		1		0		0		0		0		0		0		0		2	2	0
H3.2	1	DVJL	0		0		0		1		1		0		0		0		0		0		2	2	0
H3.2	2	Anterior Reach	0		1		0		0		0		0		0		0		0		0		1	1
H3.2	3	Anterior Reach	0		0		0		1		0		0		0		0		1		0		2	2
H3.2	3	DVJL	0		1		0		1		0		1		0		0		0		0		3	3
H3.2	2	DVJL	1		0		0		1		0		0		0		0		0		0		2	2
H3.2	3	Side Hop	1		1		1		0		0		0		0		0		0		0		3	3
H3.2	2	Side Hop	0		1		0		0		0		0		0		0		0		0		1	1
H3.2	2	Single Leg Hop for Distance (SLHD)	0		1		0		0		0		1		0		0		0		0		2	2
H3.2	3	Single Leg Hop for Distance (SLHD)	1		1		0		0		0		1		0		0		1		0		4	4
H3.2	1	Side Hop	0		1		1		1		0		1		1		0		0		0		5	5	0
H3.2	1	Single Leg Hop for Distance (SLHD)	1		1		1		1		0		1		0		0		0		0		5	5	0
H3.3	1	Anterior Reach	0		1		1		0		0		0		0		0		0		0		2	2	0
H3.3	1	DVJL	0		1		1		0		1		1		1		0		0		0		5	5	0
H3.3	2	Anterior Reach	0		1		1		0		0		0		0		0		0		0		2	2
H3.3	3	Anterior Reach	0		0		0		1		0		0		0		0		0		0		1	1
H3.3	3	DVJL	0		0		1		1		0		1		0		0		0		0		3	3
H3.3	2	DVJL	0		1		1		0		0		0		0		0		0		0		2	2
H3.3	3	Side Hop	0		0		1		1		0		1		0		0		0		0		3	3
H3.3	2	Side Hop	0		0		0		0		0		1		0		0		0		0		1	1
H3.3	2	Single Leg Hop for Distance (SLHD)	0		1		0		0		0		1		0		0		0		0		2	2
H3.3	3	Single Leg Hop for Distance (SLHD)	1		1		1		0		0		1		0		0		1		0		5	5
H3.3	1	Side Hop	0		1		1		1		1		0		0		0		0		0		4	4	0
H3.3	1	Single Leg Hop for Distance (SLHD)	1		1		1		0		0		1		0		0		0		0		4	4	0
H3.4	1	Anterior Reach		0		0		0		0		0		0		0		0		0		0	0	0	0
H3.4	1	DVJL		0		0		1		0		0		0		0		0		0		0	1	0	1
H3.4	2	Anterior Reach		0		0		0		0		0		0		0		0		0		0	0		0
H3.4	3	Anterior Reach		0		0		0		0		0		0		0		0		0		0	0		0
H3.4	3	DVJL		0		0		1		0		0		1		1		0		0		0	3		3
H3.4	2	DVJL		0		0		0		0		0		0		0		0		0		0	0		0
H3.4	3	Side Hop	0		1		1		1		0		1		1		1		0		0		6	6
H3.4	2	Side Hop	0		1		0		0		0		1		0		0		0		0		2	2
H3.4	2	Single Leg Hop for Distance (SLHD)		0		1		0		0		0		0		0		0		0		0	1		1
H3.4	3	Single Leg Hop for Distance (SLHD)		1		0		0		1		0		1		0		0		0		0	3		3
H3.4	1	Side Hop	0		1		0		1		0		1		0		1		0		0		4	4	0
H3.4	1	Single Leg Hop for Distance (SLHD)		0		1		0		0		0		1		0		0		0		0	2	0	2
H3.5	1	Anterior Reach		0		0		0		0		0		0		0		0		0		0	0	0	0
H3.5	1	DVJL		0		0		1		0		0		0		0		0		0		0	1	0	1
H3.5	2	Anterior Reach		0		0		0		0		0		0		0		0		0		0	0		0
H3.5	3	Anterior Reach		0		0		0		1		0		0		0		0		0		0	1		1
H3.5	3	DVJL		0		0		1		1		0		1		0		0		0		0	3		3
H3.5	2	DVJL		0		0		0		0		0		0		0		0		0		0	0		0
H3.5	3	Side Hop	0		0		0		1		0		0		0		0		0		0		1	1
H3.5	2	Side Hop	0		1		0		0		0		0		0		0		0		0		1	1
H3.5	2	Single Leg Hop for Distance (SLHD)		1		1		0		0		0		1		0		0		0		0	3		3
H3.5	3	Single Leg Hop for Distance (SLHD)		1		1		0		1		0		1		0		0		0		0	4		4
H3.5	1	Side Hop	0		1		0		0		0		1		0		0		0		0		2	2	0
H3.5	1	Single Leg Hop for Distance (SLHD)		1		1		1		1		0		1		0		0		0		0	5	0	5
H3.6	1	Anterior Reach		0		1		1		0		0		0		0		0		0		0	2	0	2
H3.6	1	DVJL		0		0		1		1		0		0		0		0		0		0	2	0	2
H3.6	2	Anterior Reach		0		1		0		0		0		0		0		0		0		0	1		1
H3.6	3	Anterior Reach		1		0		1		0		0		0		0		0		0		0	2		2
H3.6	2	DVJL		0		1		0		0		0		0		0		0		0		0	1		1
H3.6	3	DVJL		0		1		0		1		0		0		0		0		0		0	2		2
H3.6	3	Side Hop	0		0		0		0		0		0		0		0		0		0		0	0
H3.6	2	Side Hop	0		0		0		0		0		0		0		0		0		0		0	0
H3.6	2	Single Leg Hop for Distance (SLHD)		1		1		0		0		0		0		0		0		0		0	2		2
H3.6	3	Single Leg Hop for Distance (SLHD)		1		1		0		1		0		1		0		0		0		0	4		4
H3.6	1	Side Hop	0		0		0		0		0		0		0		0		0		0		0	0	0
H3.6	1	Single Leg Hop for Distance (SLHD)		1		1		1		1		0		1		0		0		0		0	5	0	5
H3.7	3	Side Hop		0		1		1		1		0		1		1		0		0		0	5		5
H3.7	2	Side Hop		0		1		0		0		0		0		0		0		0		0	1		1
H3.7	1	Side Hop		0		0		0		0		0		0		1		0		0		0	1	0	1
H3.8	3	Side Hop		0		0		0		1		0		0		0		0		0		0	1		1
H3.8	2	Side Hop		0		0		0		0		0		0		0		0		0		0	0		0
H3.8	1	Side Hop		0		0		0		1		0		0		0		0		0		0	1	0	1
H3.9	3	Side Hop		0		1		0		1		0		1		0		0		1		0	4		4
H3.9	2	Side Hop		0		0		0		0		0		0		0		0		0		0	0		0
H3.9	1	Side Hop		0		0		0		0		0		1		1		0		0		0	2	0	2
H4.1	1	Anterior Reach	0		1		0		1		0		0		0		0		0		0		2	2	0
H4.1	1	DVJL	0		1		1		1		0		1		0		0		0		0		4	4	0
H4.1	2	Anterior Reach	0		0		0		0		0		0		0		0		0		0		0	0	0
H4.1	3	Anterior Reach		0	1		0		0		0		0		1		0		0		0		2		2
H4.1	2	DVJL	0		1		1		0		0		1		0		0		0		0		3	3
H4.1	3	DVJL	0		1		1		1		0		1		0		0		0		0		4	4
H4.1	3	Side Hop	0		1		1		1		0		1		0		0		0		0		4	4
H4.1	2	Side Hop	0		1		1		0		0		1		0		0		0		0		3	3
H4.1	2	Single Leg Hop for Distance (SLHD)	0		0		0		0		0		0		0		0		0		0		0	0
H4.1	3	Single Leg Hop for Distance (SLHD)	0		1		0		1		0		0		0		0		0		0		2	2
H4.1	1	Side Hop	0		1		1		1		0		1		0		0		0		0		4	4	0
H4.1	1	Single Leg Hop for Distance (SLHD)	0		1		0		1		0		0		0		0		0		0		2	2	0
H4.10	3	Side Hop		0		1		0		0		0		0		0		0		0		0	1		1
H4.10	2	Side Hop		0		1		0		0		0		0		0		0		0		0	1		1
H4.10	1	Side Hop		0		1		1		0		0		0		0		0		0		0	2	0	2
H4.11	3	Side Hop		0		0		1		1		0		1		1		0		0		0	4		4
H4.11	2	Side Hop		0		1		0		0		0		1		1		1		0		0	4		4
H4.11	1	Side Hop		0		1		1		0		0		1		1		0		0		0	4	0	4
H4.12	3	Side Hop		0		0		1		0		1		0		1		0		0		0	3		3
H4.12	2	Side Hop		0		0		0		0		1		0		1		0		0		0	2		2
H4.12	1	Side Hop		0		0		0		0		1		0		1		0		0		0	2	0	2
H4.2	1	Anterior Reach	0		1		1		1		1		0		1		0		0		0		5	5	0
H4.2	1	DVJL	0		1		1		1		0		1		0		0		0		0		4	4	0
H4.2	2	Anterior Reach	0		1		0		0		0		0		0		0		0		0		1	1
H4.2	3	Anterior Reach	0		0		1		0		1		0		1		0		0		0		3	3
H4.2	2	DVJL	0		1		1		0		0		1		0		0		0		0		3	3
H4.2	3	DVJL	0		1		1		1		0		1		0		0		0		0		4	4
H4.2	3	Side Hop	0		0		1		1		0		1		1		1		0		0		5	5
H4.2	2	Side Hop	0		1		0		0		1		1		1		1		0		0		5	5
H4.2	1	Side Hop	0		1		1		0		1		1		0		1		0		0		5	5	0
H4.2	2	Single Leg Hop for Distance (SLHD)	0		1		0		0		1		0		1		0		0		0		3	3
H4.2	3	Single Leg Hop for Distance (SLHD)	1		0		1		1		1		1		1		0		1		0		7	7
H4.2	1	Single Leg Hop for Distance (SLHD)	0		1		1		1		1		1		1		0		0		0		6	6	0
H4.3	1	Anterior Reach	0		1		0		1		1		0		0		0		0		0		3	3	0
H4.3	1	DVJL	0		0		1		1		0		1		0		0		0		0		3	3	0
H4.3	1	Side Hop	0		1		1		0		0		1		0		0		0		0		3	3	0
H4.3	2	Anterior Reach	0		1		0		0		0		0		0		0		0		0		1	1
H4.3	3	Anterior Reach	0		1		0		1		0		0		0		0		0		0		2	2
H4.3	2	DVJL	0		1		1		0		0		1		0		0		0		0		3	3
H4.3	3	DVJL	0		1		1		1		0		1		0		0		0		0		4	4
H4.3	3	Side Hop	0		0		0		1		0		1		1		1		0		0		4	4
H4.3	2	Side Hop	0		1		0		0		0		1		1		0		0		0		3	3
H4.3	2	Single Leg Hop for Distance (SLHD)	1		0		0		0		0		0		1		0		0		0		2	2
H4.3	3	Single Leg Hop for Distance (SLHD)	0		1		0		0		0		1		1		0		1		0		4	4
H4.3	1	Single Leg Hop for Distance (SLHD)	0		1		0		1		1		1		0		1		0		0		5	5	0
H4.4	1	Anterior Reach		0		1		0		1		0		0		0		0		0		0	2	0	2
H4.4	1	DVJL		0		0		0		1		0		1		0		0		0		0	2	0	2
H4.4	1	Side Hop	0		0		0		0		0		1		0		0		0		0		1	1	0
H4.4	2	Anterior Reach		0		0		0		0		0		0		0		0		0		0	0		0
H4.4	3	Anterior Reach		0		0		0		0		0		0		0		0		0		0	0		0
H4.4	2	DVJL		0		0		0		0		0		1		0		0		0		0	1		1
H4.4	3	DVJL		0		1		0		1		0		1		0		0		0		0	3		3
H4.4	3	Side Hop	0		0		0		1		0		1		0		0		0		0		2	2
H4.4	2	Side Hop	0		0		0		0		0		1		0		0		0		0		1	1
H4.4	2	Single Leg Hop for Distance (SLHD)		0		0		0		0		0		1		0		0		0		0	1		1
H4.4	3	Single Leg Hop for Distance (SLHD)		0		0		0		1		1		1		1		0		0		0	4		4
H4.4	1	Single Leg Hop for Distance (SLHD)		0		1		1		1		1		1		1		0		0		0	6	0	6
H4.5	1	Anterior Reach		0		0		1		1		1		0		1		0		0		0	4	0	4
H4.5	1	DVJL		0		1		1		1		0		1		0		0		0		0	4	0	4
H4.5	1	Side Hop	0		0		0		0		0		0		0		0		0		0		0	0	0
H4.5	2	Anterior Reach		0		0		0		0		0		0		0		0		0		0	0		0
H4.5	3	Anterior Reach		0		0		0		0		1		0		1		0		0		0	2		2
H4.5	2	DVJL		0		1		1		0		0		1		0		0		0		0	3		3
H4.5	3	DVJL		0		1		1		1		0		1		0		0		0		0	4		4
H4.5	3	Side Hop	0		0		0		0		0		1		0		0		0		0		1	1
H4.5	2	Side Hop	0		0		0		0		0		0		0		0		0		0		0	0
H4.5	2	Single Leg Hop for Distance (SLHD)		1		1		0		0		1		1		0		0		0		0	4		4
H4.5	3	Single Leg Hop for Distance (SLHD)		1		0		0		1		1		1		1		0		0		0	5		5
H4.5	1	Single Leg Hop for Distance (SLHD)		1		1		0		1		1		1		0		1		0		0	6	0	6
H4.6	1	Anterior Reach		0		0		0		0		1		0		1		0		0		0	2	0	2
H4.6	1	DVJL		0		1		1		0		0		0		0		0		0		0	2	0	2
H4.6	1	Side Hop	0		0		0		0		0		1		0		0		0		0		1	1	0
H4.6	2	Anterior Reach		0		0		0		0		0		0		0		0		0		0	0		0
H4.6	3	Anterior Reach		0		0		0		0		1		0		1		0		0		0	2		2
H4.6	2	DVJL		0		1		0		0		0		1		0		0		0		0	2		2
H4.6	3	DVJL		0		1		1		0		0		1		0		0		0		0	3		3
H4.6	3	Side Hop	0		0		1		1		0		1		0		0		0		0		3	3
H4.6	2	Side Hop	0		0		0		0		0		1		0		0		0		0		1	1
H4.6	2	Single Leg Hop for Distance (SLHD)		1		0		0		0		0		1		0		0		0		0	2		2
H4.6	3	Single Leg Hop for Distance (SLHD)		1		1		0		1		0		1		0		0		0		0	4		4
H4.6	1	Single Leg Hop for Distance (SLHD)		1		1		1		1		0		1		0		0		0		0	5	0	5
H4.7	1	Side Hop		0		1		1		1		0		1		0		0		0		0	4	0	4
H4.7	3	Side Hop		0		1		1		1		0		1		1		0		1		0	6		6
H4.7	2	Side Hop		0		1		1		0		0		0		0		0		0		0	2		2
H4.8	1	Side Hop		0		0		0		0		0		1		0		0		0		0	1	0	1
H4.8	3	Side Hop		0		0		1		0		0		1		0		0		0		0	2		2
H4.8	2	Side Hop		0		0		0		0		0		0		0		0		0		0	0		0
H4.9	1	Side Hop		0		0		0		0		1		1		0		1		0		0	3	0	3
H4.9	3	Side Hop		0		0		1		0		0		1		1		0		0		0	3		3
H4.9	2	Side Hop		0		0		0		0		0		0		1		0		0		0	1		1
H5.1	1	Anterior Reach	0		1		1		1		1		0		1		0		0		0		5	5	0
H5.1	2	Anterior Reach	0		1		1		0		1		0		0		0		0		0		3	3
H5.1	3	Anterior Reach	0		1		1		1		0		1		1		0		1		0		6	6
H5.1	1	DVJL	0		1		1		0		0		1		0		0		0		0		3	3	0
H5.1	2	DVJL	0		1		1		0		0		0		0		0		0		0		2	2
H5.1	3	DVJL	0		0		1		0		0		1		0		0		0		0		2	2
H5.1	1	Side Hop	0		1		1		1		0		1		0		1		0		0		5	5	0
H5.1	3	Side Hop	0		0		1		0		0		1		1		0		0		0		3	3
H5.1	2	Side Hop	0		1		1		0		0		0		1		0		0		0		3	3
H5.1	2	Single Leg Hop for Distance (SLHD)	0		1		0		0		0		0		0		0		0		0		1	1
H5.1	3	Single Leg Hop for Distance (SLHD)	1		1		1		0		0		0		0		0		0		0		3	3
H5.1	1	Single Leg Hop for Distance (SLHD)	0		1		0		0		0		0		0		0		0		0		1	1	0
H5.10	1	Side Hop		0		1		1		0		1		1		0		1		0		0	5	0	5
H5.10	3	Side Hop		1		1		0		1		0		1		1		1		0		0	6		6
H5.10	2	Side Hop		0		1		0		0		1		0		1		1		0		0	4		4
H5.11	1	Side Hop		0		0		0		0		0		1		0		0		0		0	1	0	1
H5.11	3	Side Hop		0		0		1		1		0		1		0		0		0		0	3		3
H5.11	2	Side Hop		0		0		0		0		0		0		1		0		0		0	1		1
H5.12	1	Side Hop		1		0		1		0		1		0		0		1		0		0	4	0	4
H5.12	3	Side Hop		1		1		1		0		0		1		0		0		0		0	4		4
H5.12	2	Side Hop		1		1		0		0		0		0		0		0		0		0	2		2
H5.2	1	Anterior Reach	0		1		1		1		1		0		1		0		0		0		5	5	0
H5.2	1	DVJL	0		0		1		0		0		0		0		0		0		0		1	1	0
H5.2	1	Side Hop	0		1		0		1		0		1		1		0		0		0		4	4	0
H5.2	2	Anterior Reach	0		1		1		0		0		0		0		0		0		0		2	2
H5.2	3	Anterior Reach	0		1		1		1		0		1		1		0		1		0		6	6
H5.2	2	DVJL	0		1		1		0		0		0		0		0		0		0		2	2
H5.2	3	DVJL	0		1		1		0		0		1		0		0		0		0		3	3
H5.2	3	Side Hop	0		0		1		1		0		1		1		0		0		0		4	4
H5.2	2	Side Hop	0		1		0		0		0		0		1		0		0		0		2	2
H5.2	2	Single Leg Hop for Distance (SLHD)	0		1		0		0		0		0		0		0		0		0		1	1
H5.2	3	Single Leg Hop for Distance (SLHD)	0		1		1		0		0		0		0		0		0		0		2	2
H5.2	1	Single Leg Hop for Distance (SLHD)	0		1		1		1		0		0		0		0		0		0		3	3	0
H5.3	1	Anterior Reach	0		1		1		1		1		1		0		1		0		0		6	6	0
H5.3	1	DVJL	1		1		1		0		0		1		0		0		0		0		4	4	0
H5.3	1	Side Hop	0		1		0		1		0		1		0		0		0		0		3	3	0
H5.3	2	Anterior Reach	0		1		1		0		1		0		0		0		0		0		3	3
H5.3	3	Anterior Reach	0		1		1		1		0		1		1		0		0		0		5	5
H5.3	2	DVJL	1		1		1		0		0		0		0		0		0		0		3	3
H5.3	3	DVJL	1		0		1		0		0		1		0		0		0		0		3	3
H5.3	3	Side Hop	0		1		1		0		0		1		1		0		1		0		5	5
H5.3	2	Side Hop	0		1		0		0		0		0		0		0		0		0		1	1
H5.3	2	Single Leg Hop for Distance (SLHD)	1		1		0		0		0		1		0		0		0		0		3	3
H5.3	3	Single Leg Hop for Distance (SLHD)	1		0		1		0		0		1		0		0		0		0		3	3
H5.3	1	Single Leg Hop for Distance (SLHD)	1		1		0		1		0		1		0		0		0		0		4	4	0
H5.4	1	Anterior Reach		0		1		0		1		1		1		0		1		0		0	5	0	5
H5.4	1	DVJL		0		1		1		0		0		1		0		0		0		0	3	0	3
H5.4	1	Side Hop	0		1		1		0		0		0		1		0		0		0		3	3	0
H5.4	2	Anterior Reach		0		1		0		0		1		0		1		0		0		0	3		3
H5.4	3	Anterior Reach		0		1		0		1		1		0		1		1		0		0	5		5
H5.4	2	DVJL		0		1		1		0		0		1		0		0		0		0	3		3
H5.4	3	DVJL		0		1		0		1		0		1		0		0		0		0	3		3
H5.4	3	Side Hop	0		1		0		1		0		0		1		1		0		0		4	4
H5.4	2	Side Hop	0		1		0		0		0		0		1		0		0		0		2	2
H5.4	2	Single Leg Hop for Distance (SLHD)		1		1		0		0		1		0		1		0		0		0	4		4
H5.4	3	Single Leg Hop for Distance (SLHD)		1		1		0		1		1		1		1		0		0		0	6		6
H5.4	1	Single Leg Hop for Distance (SLHD)		1		1		0		0		1		0		0		1		0		0	4	0	4
H5.5	1	Anterior Reach		0		1		1		1		1		0		0		1		0		0	5	0	5
H5.5	1	DVJL		0		0		0		0		0		0		0		0		0		0	0	0	0
H5.5	1	Side Hop	0		0		0		1		0		1		0		0		0		0		2	2	0
H5.5	2	Anterior Reach		0		0		0		0		1		0		1		0		0		0	2		2
H5.5	3	Anterior Reach		0		0		1		1		1		0		1		1		0		0	5		5
H5.5	2	DVJL		0		0		0		0		0		0		0		0		0		0	0		0
H5.5	3	DVJL		0		0		0		0		0		1		0		0		0		0	1		1
H5.5	3	Side Hop	0		0		0		1		0		1		0		0		0		0		2	2
H5.5	2	Side Hop	0		0		0		0		0		0		0		0		0		0		0	0
H5.5	2	Single Leg Hop for Distance (SLHD)		0		1		0		0		0		1		1		0		0		0	3		3
H5.5	3	Single Leg Hop for Distance (SLHD)		1		1		1		1		0		1		1		0		0		0	6		6
H5.5	1	Single Leg Hop for Distance (SLHD)		1		1		1		1		0		1		1		0		0		0	6	0	6
H5.6	1	Anterior Reach		0		1		1		1		1		0		0		1		0		0	5	0	5
H5.6	1	DVJL		0		0		0		1		0		0		0		0		0		0	1	0	1
H5.6	1	Side Hop	0		1		0		0		0		1		0		1		0		0		3	3	0
H5.6	2	Anterior Reach		0		1		0		0		1		0		1		0		0		0	3		3
H5.6	3	Anterior Reach		0		1		0		1		0		1		1		1		0		0	5		5
H5.6	2	DVJL		0		0		0		0		0		0		0		0		0		0	0		0
H5.6	3	DVJL		0		0		0		1		0		1		0		0		0		0	2		2
H5.6	3	Side Hop	0		0		0		1		0		1		1		1		0		0		4	4
H5.6	2	Side Hop	0		1		0		0		0		0		1		0		0		0		2	2
H5.6	2	Single Leg Hop for Distance (SLHD)		1		1		0		0		0		1		1		0		0		0	4		4
H5.6	3	Single Leg Hop for Distance (SLHD)		1		1		0		1		0		1		1		1		0		0	6		6
H5.6	1	Single Leg Hop for Distance (SLHD)		1		1		0		1		1		1		0		1		0		0	6	0	6
H5.7	1	Side Hop		0		1		0		1		0		1		0		1		0		0	4	0	4
H5.7	3	Side Hop		0		1		1		1		0		1		1		1		0		0	6		6
H5.7	2	Side Hop		0		1		0		0		1		0		1		1		0		0	4		4
H5.8	1	Side Hop		0		1		0		0		1		0		0		1		0		0	3	0	3
H5.8	3	Side Hop		0		1		0		1		0		0		1		1		0		0	4		4
H5.8	2	Side Hop		0		1		0		0		1		0		1		1		0		0	4		4
H5.9	1	Side Hop		0		0		0		1		0		1		0		0		0		0	2	0	2
H5.9	3	Side Hop		0		0		0		1		0		0		1		0		0		0	2		2
H5.9	2	Side Hop		0		0		0		0		0		0		1		0		0		0	1		1

## Sheet: Mastersheet Intra Rater QASLS
Date	Time Point	Patient	Activity	Left Arm Strategy	Right Arm Strategy	Left Trunk Alignment	Right Trunk Alignment	Left Pelvic Plane - Horizontal	Right Pelvic Plane - Horizontal	Left Pelvic Plane - Tilt	Right Pelvic Plane - Tilt	Left Thigh WB Thigh	Right Thigh WB Thigh	Left Thigh NWB Thigh	Right Thigh NWB Thigh	Left Tibial Tuberosity, medial	Right Tibial Tuberosity, medial	Left Tibial tuberosity medial to medial border foot	Right Tibial tuberosity medial to medial border foot	Left Stance - foot touches down	Right Stance - foot touches down	Left Stance Foot Not Held Still	Right Stance Foot Not Held Still	Left Score	Right Score	Score
2024-08-20	1	H1.1	DVJL	0		0		0		0		0		0		0		0		0		0		0	0	0
2024-08-20	1	H1.1	SH	0		1		0		0		0		1		0		0		0		0		2	0	2
2024-08-20	1	H1.1	SHFD	0		1		1		0		0		1		0		0		0		0		3	0	3
20/08/2024	1	H1.1	AR	0		1		0		0		0		0		0		0		0		0		1	0	1
18/11/2024	2	H1.1	AR	0		1		0		1		0		0		0		0		0		0		2	0	2
18/11/2024	2	H1.1	DVJL	0		0		0		1		0		0		0		0		0		0		1	0	1
18/11/2024	2	H1.1	SH	0		1		1		0		0		0		0		0		0		0		2	0	2
18/11/2024	2	H1.1	SHFD	0		1		1		0		0		0		0		0		0		0		3	0	3
2024-08-20	1	H1.10	SH		0		1		0		1		1		1		1		0		0		0	0	5	5
18/11/2024	2	H1.10	SH		0		1		1		1		1		0		0		1		0		0	0	5	5
2024-08-20	1	H1.11	SH		0		1		1		1		0		1		0		0		0		0	0	4	4
18/11/2024	2	H1.11	SH		0		1		1		1		0		1		0		0		0		0	0	4	4
2024-08-20	1	H1.12	SH		0		1		0		0		0		1		0		0		0		0	0	2	2
18/11/2024	2	H1.12	SH		0		0		0		0		0		1		0		0		0		0	0	1	1
2024-08-20	1	H1.2	DVJL	0		0		1		0		1		0		1		0		0		0		3	0	3
2024-08-20	1	H1.2	SH	0		0		0		0		1		0		0		0		0		0		1	0	1
2024-08-20	1	H1.2	SHFD	0		1		1		1		0		0		0		0		0		0		3	0	3
20/08/2024	1	H1.2	AR	0		0		0		1		0		0		0		0		0		0		1	0	1
18/11/2024	2	H1.2	AR	0		1		0		1		0		0		0		0		0		0		2	0	2
18/11/2024	2	H1.2	DVJL	0		0		1		1		1		0		0		1		0		0		4	0	4
18/11/2024	2	H1.2	SH	0		0		0		0		1		0		1		0		0		0		2	0	2
18/11/2024	2	H1.2	SHFD	0		1		1		0		0		1		0		0		0		0		3	0	3
2024-08-20	1	H1.3	DVJL	0		0		0		0		0		0		0		0		0		0		0	0	0
2024-08-20	1	H1.3	SH	0		1		1		1		0		1		0		0		0		0		4	0	4
2024-08-20	1	H1.3	SHFD	0		1		1		1		0		1		0		0		0		0		4	0	4
20/08/2024	1	H1.3	AR	0		1		0		0		0		0		0		0		0		0		1	0	1
18/11/2024	2	H1.3	AR	0		1		0		1		0		0		0		0		0		0		2	0	2
18/11/2024	2	H1.3	DVJL	0		0		0		1		0		0		0		0		0		0		1	0	1
18/11/2024	2	H1.3	SH	0		1		1		1		0		1		0		0		0		0		4	0	4
18/11/2024	2	H1.3	SHFD	0		1		1		1		0		1		0		0		0		0		4	0	4
2024-08-20	1	H1.4	DVJL		0		0		1		0		1		0		0		0		0		0	0	2	2
2024-08-20	1	H1.4	SH	0		1		0		1		0		1		0		0		0		0		3	0	3
2024-08-20	1	H1.4	SHFD		0		1		0		0		0		0		0		0		0		0	0	1	1
20/08/2024	1	H1.4	AR		0		1		0		0		0		1		0		0		0		0	0	2	2
18/11/2024	2	H1.4	AR		0		1		0		0		1		0		0		0		0		0	0	2	2
18/11/2024	2	H1.4	DVJL		0		0		0		0		1		0		0		0		0		0	0	1	1
18/11/2024	2	H1.4	SH	0		1		1		1		0		0		1		0		0		0		4	0	4
18/11/2024	2	H1.4	SHFD		0		1		0		0		0		0		0		0		0		0	0	1	1
2024-08-20	1	H1.5	DVJL		0		0		0		1		0		0		0		0		0		0	0	1	1
2024-08-20	1	H1.5	SH	0		1		0		0		1		1		0		0		0		0		3	0	3
2024-08-20	1	H1.5	SHFD		1		1		1		1		0		1		1		0		0		0	0	6	6
20/08/2024	1	H1.5	AR		0		1		1		1		1		0		1		0		0		0	0	5	5
18/11/2024	2	H1.5	AR		0		1		1		1		1		0		0		0		0		0	0	4	4
18/11/2024	2	H1.5	DVJL		0		0		0		1		0		0		0		0		0		0	0	1	1
18/11/2024	2	H1.5	SH	0		1		1		0		1		0		0		0		0		0		3	0	3
18/11/2024	2	H1.5	SHFD		0		1		1		0		0		1		1		0		0		0	0	4	4
2024-08-20	1	H1.6	DVJL		0		0		0		0		0		1		0		0		0		0	0	1	1
2024-08-20	1	H1.6	SH	0		1		1		1		0		1		0		0		0		0		4	0	4
2024-08-20	1	H1.6	SHFD		0		1		0		1		1		0		0		1		0		0	0	4	4
20/08/2024	1	H1.6	AR		0		1		1		1		1		0		0		0		0		0	0	4	4
18/11/2024	2	H1.6	AR		0		1		0		0		1		0		0		0		0		0	0	2	2
18/11/2024	2	H1.6	DVJL		0		0		0		0		0		1		0		0		0		0	0	1	1
18/11/2024	2	H1.6	SH	0		1		1		1		0		1		1		0		0		0		5	0	5
18/11/2024	2	H1.6	SHFD		0		1		0		1		1		0		0		1		0		0	0	4	4
2024-08-20	1	H1.7	SH		0		1		1		0		0		1		0		1		0		0	0	4	4
18/11/2024	2	H1.7	SH		0		1		1		1		0		0		0		0		0		0	0	3	3
2024-08-20	1	H1.8	SH		0		0		0		0		0		1		0		0		0		0	0	1	1
18/11/2024	2	H1.8	SH		0		1		1		1		1		0		0		0		0		0	0	4	4
2024-08-20	1	H1.9	SH		0		1		1		0		0		0		1		0		0		0	0	3	3
18/11/2024	2	H1.9	SH		0		1		1		1		0		0		0		0		0		0	0	3	3
2024-08-20	1	H2.1	DVJL	0		1		1		1		1		1		0		1		0		0		6	0	6
2024-08-20	1	H2.1	SH	0		1		0		0		0		0		0		0		0		0		1	0	1
2024-08-20	1	H2.1	SHFD	0		1		0		1		0		1		0		0		0		0		3	0	3
20/08/2024	1	H2.1	AR	0		1		0		0		1		0		1		0		0		0		2	0	2
18/11/2024	2	H2.1	AR	0		1		0		0		0		0		1		0		0		0		2	0	2
18/11/2024	2	H2.1	DVJL	0		1		1		1		1		1		0		1		0		0		6	0	6
18/11/2024	2	H2.1	SH	0		1		1		1		0		0		0		0		0		0		3	0	3
18/11/2024	2	H2.1	SHFD	0		1		0		1		0		1		0		0		0		0		3	0	3
18/11/2024	2	H2.2	SHFD	0		1		1		0		0		0		1		0		0		0		3	0	3
2024-08-20	1	H2.10	SH		0		0		0		1		0		0		0		0		0		0	0	1	1
18/11/2024	2	H2.10	SH		0		0		0		1		0		0		0		0		0		0	0	1	1
2024-08-20	1	H2.11	SH		0		0		0		0		0		0		0		0		0		0	0	0	0
18/11/2024	2	H2.11	SH		0		0		0		0		0		0		0		0		0		0	0	0	0
2024-08-20	1	H2.12	SH		0		1		0		0		1		0		1		0		0		0	0	3	3
18/11/2024	2	H2.12	SH		0		1		1		0		0		0		0		0		0		0	0	2	2
2024-08-20	1	H2.2	DVJL	0		0		0		1		1		1		0		1		0		0		4	0	4
2024-08-20	1	H2.2	SH	0		0		0		0		0		0		0		0		0		0		0	0	0
20/08/2024	1	H2.2	AR	0		0		0		0		1		0		0		1		0		0		2	0	2
20/08/2024	1	H2.2	SHFD	0		1		0		0		0		0		0		0		0		0		1	0	1
18/11/2024	2	H2.2	AR	0		0		0		0		0		0		0		1		0		0		1	0	1
18/11/2024	2	H2.2	DVJL	0		0		1		1		1		1		0		1		0		0		5	0	5
18/11/2024	2	H2.2	SH	0		0		0		0		0		0		0		0		0		0		0	0	0
18/11/2024	2	H2.3	SHFD	0		1		0		0		0		0		0		0		0		0		1	0	1
2024-08-20	1	H2.3	DVJL	0		1		1		0		1		1		1		0		0		0		5	0	5
2024-08-20	1	H2.3	SH	0		1		0		0		0		0		0		0		0		0		1	0	1
20/08/2024	1	H2.3	AR	0		1		1		0		1		0		1		0		0		0		4	0	4
20/08/2024	1	H2.3	SHFD	0		1		1		0		0		0		0		0		0		0		2	0	2
18/11/2024	2	H2.3	AR	0		1		1		0		1		0		1		0		0		0		4	0	4
18/11/2024	2	H2.3	DVJL	0		1		1		0		1		1		1		0		0		0		5	0	5
2024-08-20	1	H2.4	DVJL		0		0		0		0		1		0		0		1		0		0	0	2	2
18/11/2024	2	H2.3	SH	0		1		1		1		0		0		0		0		0		0		3	0	3
20/08/2024	1	H2.4	AR		0		0		0		0		1		0		1		0		0		0	0	2	2
20/08/2024	1	H2.4	SHFD		1		1		1		1		1		1		0		1		0		0	0	7	7
18/11/2024	2	H2.4	AR		0		0		0		1		0		0		1		0		0		0	0	2	2
18/11/2024	2	H2.4	DVJL		0		0		0		1		0		0		0		1		0		0	0	2	2
2024-08-20	1	H2.4	SH	0		1		1		1		0		0		0		0		0		0		3	0	3
18/11/2024	2	H2.4	SH	0		1		1		0		0		0		0		0		0		0		2	0	2
18/11/2024	2	H2.4	SHFD		1		1		1		1		1		0		0		1		0		0	0	6	6
2024-08-20	1	H2.5	DVJL		0		0		1		0		0		0		0		0		0		0	0	1	1
2024-08-20	1	H2.5	SH	0		0		0		0		0		0		0		0		0		0		0	0	0
20/08/2024	1	H2.5	AR		0		0		0		1		1		0		1		0		0		0	0	2	2
20/08/2024	1	H2.5	SHFD		0		1		0		0		1		0		1		0		0		0	0	3	3
18/11/2024	2	H2.5	AR		0		0		0		1		0		0		1		0		0		0	0	2	2
18/11/2024	2	H2.5	DVJL		0		1		1		0		0		0		1		0		0		0	0	3	3
18/11/2024	2	H2.5	SH	0		0		0		0		0		0		0		0		0		0		0	0	0
18/11/2024	2	H2.5	SHFD		0		0		0		0		0		0		0		1		0		0	0	1	1
2024-08-20	1	H2.6	DVJL		0		1		1		0		1		1		1		0		0		0	0	5	5
2024-08-20	1	H2.6	SH	0		1		1		0		0		0		0		1		0		0		3	0	3
20/08/2024	1	H2.6	AR		0		0		1		1		1		0		1		0		0		0	0	4	4
20/08/2024	1	H2.6	SHFD		1		1		1		1		0		1		0		0		0		0	0	5	5
18/11/2024	2	H2.6	AR		0		0		1		1		1		0		0		0		0		0	0	3	3
18/11/2024	2	H2.6	DVJL		0		1		1		1		1		0		1		0		0		0	0	5	5
18/11/2024	2	H2.6	SH	0		1		1		1		0		0		0		0		0		0		3	0	3
18/11/2024	2	H2.6	SHFD		1		1		1		1		0		0		0		0		0		0	0	4	4
2024-08-20	1	H2.7	SH		0		1		1		0		1		0		0		1		0		0	0	4	4
18/11/2024	2	H2.7	SH		0		1		0		1		1		0		0		1		0		0	0	4	4
2024-08-20	1	H2.8	SH		0		1		0		0		1		0		0		1		0		0	0	3	3
18/11/2024	2	H2.8	SH		0		1		0		1		1		0		0		1		0		0	0	4	4
2024-08-20	1	H2.9	SH		0		0		0		0		0		1		0		0		0		0	0	1	1
18/11/2024	2	H2.9	SH		0		0		0		0		0		1		0		0		0		0	0	1	1
2024-08-20	1	H3.1	DVJL	0		1		1		0		0		0		0		0		0		0		2	0	2
2024-08-20	1	H3.1	SH	0		0		0		1		0		0		0		0		0		0		1	0	1
2024-08-20	1	H3.1	SHFD	1		1		1		1		0		0		0		0		0		0		4	0	4
20/08/2024	1	H3.1	AR	0		0		1		1		0		0		0		0		0		0		2	0	2
18/11/2024	2	H3.1	AR	0		1		1		0		0		0		0		0		0		0		2	0	2
18/11/2024	2	H3.1	DVJL	0		1		1		1		0		0		0		0		0		0		3	0	3
18/11/2024	2	H3.1	SH	0		0		0		1		0		0		0		0		0		0		1	0	1
18/11/2024	2	H3.1	SHFD	0		1		1		1		0		1		0		0		0		0		4	0	4
2024-08-20	1	H3.10	SH		0		0		0		0		0		0		0		0		0		0	0	0	0
18/11/2024	2	H3.10	SH		0		0		0		0		0		0		0		0		0		0	0	0	0
2024-08-20	1	H3.11	SH		0		0		0		0		0		0		0		0		0		0	0	0	0
18/11/2024	2	H3.11	SH		0		0		0		0		0		0		0		0		0		0	0	0	0
2024-08-20	1	H3.12	SH		1		0		0		0		0		0		0		0		0		0	0	1	1
18/11/2024	2	H3.12	SH		0		0		0		0		0		0		0		0		0		0	0	0	0
2024-08-20	1	H3.2	DVJL	0		0		0		1		1		0		0		0		0		0		2	0	2
2024-08-20	1	H3.2	SH	0		1		1		1		0		1		1		0		0		0		5	0	5
2024-08-20	1	H3.2	SHFD	1		1		1		1		0		1		0		0		0		0		5	0	5
20/08/2024	1	H3.2	AR	0		1		1		0		0		0		0		0		0		0		2	0	2
18/11/2024	2	H3.2	AR	0		1		1		0		0		0		0		0		0		0		2	0	2
18/11/2024	2	H3.2	DVJL	0		0		0		1		1		0		0		0		0		0		2	0	2
18/11/2024	2	H3.2	SH	0		1		1		0		0		0		1		0		0		0		3	0	3
18/11/2024	2	H3.2	SHFD	0		1		1		1		0		1		0		0		0		0		4	0	4
2024-08-20	1	H3.3	DVJL	0		1		1		0		1		1		1		0		0		0		5	0	5
2024-08-20	1	H3.3	SH	0		1		1		1		1		0		0		0		0		0		4	0	4
2024-08-20	1	H3.3	SHFD	1		1		1		0		0		1		0		0		0		0		4	0	4
20/08/2024	1	H3.3	AR	0		1		1		0		0		0		0		0		0		0		2	0	2
18/11/2024	2	H3.3	AR	0		1		1		0		0		0		0		0		0		0		2	0	2
18/11/2024	2	H3.3	DVJL	0		1		1		1		1		0		1		0		0		0		5	0	5
18/11/2024	2	H3.3	SH	0		1		1		1		0		0		0		0		0		0		3	0	3
18/11/2024	2	H3.3	SHFD	0		1		1		1		0		1		0		0		0		0		4	0	4
2024-08-20	1	H3.4	DVJL		0		0		1		0		0		0		0		0		0		0	0	1	1
2024-08-20	1	H3.4	SH	0		1		0		1		0		1		0		1		0		0		4	0	4
2024-08-20	1	H3.4	SHFD		0		1		0		0		0		1		0		0		0		0	0	2	2
20/08/2024	1	H3.4	AR		0		0		0		0		0		0		0		0		0		0	0	0	0
18/11/2024	2	H3.4	AR		0		0		0		1		0		0		0		0		0		0	0	1	1
18/11/2024	2	H3.4	DVJL		0		0		1		0		0		0		0		0		0		0	0	1	1
18/11/2024	2	H3.4	SH	0		1		1		1		0		1		0		1		0		0		5	0	5
18/11/2024	2	H3.4	SHFD		0		1		0		0		0		1		0		0		0		0	0	2	2
2024-08-20	1	H3.5	DVJL		0		0		1		0		0		0		0		0		0		0	0	1	1
2024-08-20	1	H3.5	SH	0		1		0		0		0		1		0		0		0		0		2	0	2
2024-08-20	1	H3.5	SHFD		1		1		1		1		0		1		0		0		0		0	0	5	5
20/08/2024	1	H3.5	AR		0		0		0		0		0		0		0		0		0		0	0	0	0
18/11/2024	2	H3.5	AR		0		0		0		0		0		0		0		0		0		0	0	0	0
18/11/2024	2	H3.5	DVJL		0		1		1		0		0		0		0		0		0		0	0	2	2
18/11/2024	2	H3.5	SH	0		0		0		0		0		0		0		0		0		0		0	0	0
18/11/2024	2	H3.5	SHFD		1		1		1		1		0		1		0		0		0		0	0	5	5
2024-08-20	1	H3.6	DVJL		0		0		1		1		0		0		0		0		0		0	0	2	2
2024-08-20	1	H3.6	SH	0		0		0		0		0		0		0		0		0		0		0	0	0
2024-08-20	1	H3.6	SHFD		1		1		1		1		0		1		0		0		0		0	0	5	5
20/08/2024	1	H3.6	AR		0		1		1		0		0		0		0		0		0		0	0	2	2
18/11/2024	2	H3.6	AR		0		1		1		1		0		0		0		0		0		0	0	3	3
18/11/2024	2	H3.6	DVJL		0		1		0		1		0		0		0		0		0		0	0	2	2
18/11/2024	2	H3.6	SH	0		0		0		1		0		0		0		0		0		0		1	0	1
18/11/2024	2	H3.6	SHFD		0		1		1		1		0		0		0		0		0		0	0	3	3
2024-08-20	1	H3.7	SH		0		0		0		0		0		0		1		0		0		0	0	1	1
18/11/2024	2	H3.7	SH		0		1		1		0		0		0		1		0		0		0	0	3	3
2024-08-20	1	H3.8	SH		0		0		0		1		0		0		0		0		0		0	0	1	1
18/11/2024	2	H3.8	SH		0		0		0		0		0		0		0		0		0		0	0	0	0
2024-08-20	1	H3.9	SH		0		0		0		0		0		1		1		0		0		0	0	2	2
18/11/2024	2	H3.9	SH		0		0		0		0		0		1		0		0		0		0	0	1	1
2024-08-20	1	H4.1	DVJL	0		1		1		1		0		1		0		0		0		0		4	0	4
2024-08-20	1	H4.1	SH	0		1		1		1		0		1		0		0		0		0		4	0	4
2024-08-20	1	H4.1	SHFD	0		1		0		1		0		0		0		0		0		0		2	0	2
20/08/2024	1	H4.1	AR	0		1		0		1		0		0		0		0		0		0		2	0	2
18/11/2024	2	H4.1	AR	0		1		0		1		0		0		0		0		0		0		2	0	2
18/11/2024	2	H4.1	DVJL	0		1		1		1		0		1		0		0		0		0		4	0	4
18/11/2024	2	H4.1	SH	0		1		1		1		1		1		0		0		0		0		5	0	5
18/11/2024	2	H4.1	SHFD	0		1		0		0		0		0		0		0		0		0		1	0	1
2024-08-20	1	H4.10	SH		0		1		1		0		0		0		0		0		0		0	0	2	2
18/11/2024	2	H4.10	SH		0		1		1		1		0		0		0		0		0		0	0	3	3
2024-08-20	1	H4.11	SH		0		1		1		0		0		1		1		0		0		0	0	4	4
18/11/2024	2	H4.11	SH		0		1		1		1		1		0		1		0		0		0	0	5	5
2024-08-20	1	H4.12	SH		0		0		0		0		1		0		1		0		0		0	0	2	2
18/11/2024	2	H4.12	SH		0		0		0		0		1		0		0		1		0		0	0	2	2
2024-08-20	1	H4.2	DVJL	0		1		1		1		0		1		0		0		0		0		4	0	4
2024-08-20	1	H4.2	SH	0		1		1		0		1		1		0		1		0		0		5	0	5
2024-08-20	1	H4.2	SHFD	0		1		1		1		1		1		1		0		0		0		6	0	6
20/08/2024	1	H4.2	AR	0		1		1		1		1		0		1		0		0		0		5	0	5
18/11/2024	2	H4.2	AR	0		1		1		1		1		0		0		0		0		0		4	0	4
18/11/2024	2	H4.2	DVJL	0		1		1		1		0		1		0		0		0		0		4	0	4
18/11/2024	2	H4.2	SH	0		1		0		1		1		0		0		1		0		0		0	4	4
18/11/2024	2	H4.2	SHFD	0		1		1		1		1		1		1		0		0		0		6	0	6
2024-08-20	1	H4.3	DVJL	0		0		1		1		0		1		0		0		0		0		3	0	3
2024-08-20	1	H4.3	SH	0		1		1		0		0		1		0		0		0		0		3	0	3
2024-08-20	1	H4.3	SHFD	0		1		0		1		1		1		0		1		0		0		5	0	5
20/08/2024	1	H4.3	AR	0		1		0		1		1		0		0		0		0		0		3	0	3
18/11/2024	2	H4.3	AR	0		1		0		1		1		0		0		0		0		0		3	0	3
18/11/2024	2	H4.3	DVJL	0		0		1		1		0		1		0		0		0		0		3	0	3
18/11/2024	2	H4.3	SH	0		1		0		0		1		1		0		1		0		0		4	0	4
18/11/2024	2	H4.3	SHFD	0		1		0		0		1		1		1		0		0		0		4	0	4
2024-08-20	1	H4.4	DVJL		0		0		0		1		0		1		0		0		0		0	0	2	2
2024-08-20	1	H4.4	SH	0		0		0		0		0		1		0		0		0		0		1	0	1
2024-08-20	1	H4.4	SHFD		0		1		1		1		1		1		1		0		0		0	0	6	6
20/08/2024	1	H4.4	AR		0		1		0		1		0		0		0		0		0		0	0	2	2
18/11/2024	2	H4.4	AR		0		1		0		1		0		0		0		0		0		0	0	2	2
18/11/2024	2	H4.4	DVJL		0		0		0		1		0		0		0		0		0		0	0	1	1
18/11/2024	2	H4.4	SH	0		0		0		1		0		0		0		0		0		0		1	0	1
18/11/2024	2	H4.4	SHFD		0		1		1		1		0		1		0		0		0		0	0	4	4
2024-08-20	1	H4.5	DVJL		0		1		1		1		0		1		0		0		0		0	0	4	4
2024-08-20	1	H4.5	SH	0		0		0		0		0		0		0		0		0		0		0	0	0
2024-08-20	1	H4.5	SHFD		1		1		0		1		1		1		0		1		0		0	0	6	6
20/08/2024	1	H4.5	AR		0		0		1		1		1		0		1		0		0		0	0	4	4
18/11/2024	2	H4.5	AR		0		1		0		1		1		0		1		0		0		0	0	4	4
18/11/2024	2	H4.5	DVJL		0		1		1		1		0		1		0		0		0		0	0	4	4
18/11/2024	2	H4.5	SH	0		0		0		0		0		0		0		0		0		0		0	0	0
18/11/2024	2	H4.5	SHFD		1		0		1		1		1		1		1		0		0		0	0	6	6
2024-08-20	1	H4.6	DVJL		0		1		1		0		0		0		0		0		0		0	0	2	2
2024-08-20	1	H4.6	SH	0		0		0		0		0		1		0		0		0		0		1	0	1
2024-08-20	1	H4.6	SHFD		1		1		1		1		0		1		0		0		0		0	0	5	5
20/08/2024	1	H4.6	AR		0		0		0		0		1		0		1		0		0		0	0	2	2
18/11/2024	2	H4.6	AR		0		0		0		0		1		0		1		0		0		0	0	2	2
18/11/2024	2	H4.6	DVJL		0		1		1		1		0		0		0		0		0		0	0	3	3
18/11/2024	2	H4.6	SH	0		0		0		0		0		1		0		0		0		0		1	0	1
18/11/2024	2	H4.6	SHFD		1		1		1		0		0		1		1		0		0		0	0	5	5
2024-08-20	1	H4.7	SH		0		1		1		1		0		1		0		0		0		0	0	4	4
18/11/2024	2	H4.7	SH		0		1		1		1		0		1		0		0		0		0	0	4	4
2024-08-20	1	H4.8	SH		0		0		0		0		0		1		0		0		0		0	0	1	1
18/11/2024	2	H4.8	SH		0		1		1		0		0		0		0		0		0		0	0	2	2
2024-08-20	1	H4.9	SH		0		0		0		0		1		1		0		1		0		0	0	3	3
18/11/2024	2	H4.9	SH		0		0		0		1		1		0		0		1		0		0	0	3	3
2024-08-20	1	H5.1	DVJL	0		1		1		0		0		1		0		0		0		0		3	0	3
2024-08-20	1	H5.1	SH	0		1		1		1		0		1		0		1		0		0		5	0	5
2024-08-20	1	H5.1	SHFD	0		1		0		0		0		0		0		0		0		0		1	0	1
20/08/2024	1	H5.1	AR	0		1		1		1		1		0		1		0		0		0		5	0	5
18/11/2024	2	H5.1	AR	0		1		1		1		1		0		1		0		0		0		5	0	5
18/11/2024	2	H5.1	DVJL	0		1		1		0		0		0		0		0		0		0		2	0	2
18/11/2024	2	H5.1	SH	0		1		1		1		0		0		0		1		0		0		4	0	4
18/11/2024	2	H5.1	SHFD	0		1		0		0		0		0		0		0		0		0		1	0	1
2024-08-20	1	H5.10	SH		0		1		1		0		1		1		0		1		0		0	0	5	5
18/11/2024	2	H5.10	SH		0		1		1		1		1		0		0		1		0		0	0	5	5
2024-08-20	1	H5.11	SH		0		0		0		0		0		1		0		0		0		0	0	1	1
18/11/2024	2	H5.11	SH		0		0		0		0		1		0		0		1		0		0	0	2	2
2024-08-20	1	H5.12	SH		1		0		1		0		1		0		0		1		0		0	0	4	4
18/11/2024	2	H5.12	SH		1		1		1		1		1		0		1		0		0		0	0	6	6
2024-08-20	1	H5.2	DVJL	0		0		1		0		0		0		0		0		0		0		1	0	1
2024-08-20	1	H5.2	SH	0		1		0		1		0		1		1		0		0		0		4	0	4
2024-08-20	1	H5.2	SHFD	0		1		1		1		0		0		0		0		0		0		3	0	3
20/08/2024	1	H5.2	AR	0		1		1		1		1		0		1		0		0		0		5	0	5
18/11/2024	2	H5.2	AR	0		1		1		1		1		0		1		0		0		0		5	0	5
18/11/2024	2	H5.2	DVJL	0		0		1		1		0		0		0		0		0		0		2	0	2
18/11/2024	2	H5.2	SH	0		1		1		1		1		0		0		1		0		0		5	0	5
18/11/2024	2	H5.2	SHFD	1		1		0		1		0		0		0		0		0		0		3	0	3
2024-08-20	1	H5.3	DVJL	1		1		1		0		0		1		0		0		0		0		4	0	4
2024-08-20	1	H5.3	SH	0		1		0		1		0		1		0		0		0		0		3	0	3
2024-08-20	1	H5.3	SHFD	1		1		0		1		0		1		0		0		0		0		4	0	4
20/08/2024	1	H5.3	AR	0		1		1		1		1		1		0		1		0		0		6	0	6
18/11/2024	2	H5.3	AR	0		1		1		1		1		0		1		0		0		0		5	0	5
18/11/2024	2	H5.3	DVJL	1		1		1		1		0		0		0		0		0		0		4	0	4
18/11/2024	2	H5.3	SH	0		1		1		1		0		0		1		0		0		0		4	0	4
18/11/2024	2	H5.3	SHFD	1		1		0		0		0		1		0		0		0		0		3	0	3
2024-08-20	1	H5.4	DVJL		0		1		1		0		0		1		0		0		0		0	0	3	3
2024-08-20	1	H5.4	SH	0		1		1		0		0		0		1		0		0		0		3	0	3
2024-08-20	1	H5.4	SHFD		1		1		0		0		1		0		0		1		0		0	0	4	4
20/08/2024	1	H5.4	AR		0		1		0		1		1		1		0		1		0		0	0	5	5
18/11/2024	2	H5.4	AR		0		1		1		1		1		0		0		1		0		0	0	5	5
18/11/2024	2	H5.4	DVJL		0		1		1		1		0		0		0		0		0		0	0	3	3
18/11/2024	2	H5.4	SH	0		1		0		1		0		0		0		1		0		0		3	0	3
18/11/2024	2	H5.4	SHFD		1		1		0		0		0		0		1		0		0		0	0	3	3
2024-08-20	1	H5.5	DVJL		0		0		0		0		0		0		0		0		0		0	0	0	0
2024-08-20	1	H5.5	SH	0		0		0		1		0		1		0		0		0		0		2	0	2
2024-08-20	1	H5.5	SHFD		1		1		1		1		0		1		1		0		0		0	0	6	6
20/08/2024	1	H5.5	AR		0		1		1		1		1		0		0		1		0		0	0	5	5
18/11/2024	2	H5.5	AR		0		1		1		1		1		0		0		1		0		0	0	5	5
18/11/2024	2	H5.5	DVJL		0		0		0		0		0		0		0		0		0		0	0	0	0
18/11/2024	2	H5.5	SH	0		1		0		1		0		1		0		1		0		0		4	0	4
18/11/2024	2	H5.5	SHFD		1		1		1		1		0		1		1		0		0		0	0	6	6
2024-08-20	1	H5.6	DVJL		0		0		0		1		0		0		0		0		0		0	0	1	1
2024-08-20	1	H5.6	SH	0		1		0		0		0		1		0		1		0		0		3	0	3
2024-08-20	1	H5.6	SHFD		1		1		0		1		1		1		0		1		0		0	0	6	6
20/08/2024	1	H5.6	AR		0		1		1		1		1		0		0		1		0		0	0	5	5
18/11/2024	2	H5.6	AR		0		1		1		1		1		0		0		1		0		0	0	5	5
18/11/2024	2	H5.6	DVJL		0		0		0		1		1		0		0		0		0		0	0	2	2
18/11/2024	2	H5.6	SH	0		1		1		1		0		1		0		1		0		0		5	0	5
18/11/2024	2	H5.6	SHFD		1		1		1		1		0		1		0		1		0		0	0	6	6
2024-08-20	1	H5.7	SH		0		1		0		1		0		1		0		1		0		0	0	4	4
18/11/2024	2	H5.7	SH		0		1		1		1		1		0		1		0		0		0	0	5	5
2024-08-20	1	H5.8	SH		0		1		0		0		1		0		0		1		0		0	0	3	3
18/11/2024	2	H5.8	SH		0		1		1		1		1		0		0		1		0		0	0	5	5
2024-08-20	1	H5.9	SH		0		0		0		1		0		1		0		0		0		0	0	2	2
18/11/2024	2	H5.9	SH		0		0		0		0		1		0		0		1		0		0	0	2	2

## Sheet: DVJL Raw Data
		L1				L2				L3																R1				R2				R3
Timepoint	Subject	JH	FT	CT	RSI	JH	FT	CT	RSI	JH	FT	CT	RSI	StDv JH L	StDv FT L	StDv CT L	StDv RSI L	Mean JH L	Mean FT L	Mean CT L	Mean RSI L	CV JH L	CV FT	CV CT	CV RSI	JH	FT	CT	RSI	JH	FT	CT	RSI	JH	FT	CT	RSI	StDv JH R	StDv FT R	StDv CT R	StDv RSI R	Mean JH R	Mean FT R	Mean CT R	Mean RSI R	CV JH R	CV FT R	CV CT R	CV RSI R
1	H1	15.4	354	342	1.04	10.4	292	358	0.81	13.6	333	396	0.84	2.53246	31.5331	27.7369	0.125033	13.1333	326.333	365.333	0.896667	0.192827	0.0966283	0.0759221	0.139442	13.6	333	342	0.98	15.4	354	329	1.08	14	338	358	0.94	0.945163	10.9697	14.5258	0.072111	14.3333	341.667	343	1	0.0659416	0.0321063	0.0423494	0.072111
1	H2	10.4	292	408	0.71	13	325	396	0.82	12	312	433	0.72	1.31149	16.6233	18.8768	0.0608276	11.8	309.667	412.333	0.75	0.111143	0.0536812	0.0457804	0.0811035	13	325	383	0.85	14	338	358	0.94	17.2	375	404	0.93	2.19393	25.9422	23.029	0.0493288	14.7333	346	381.667	0.906667	0.148909	0.0749776	0.0603379	0.0544068
1	H3	13.6	333	496	0.67	18.8	392	438	0.9	18.8	392	454	0.86	3.00222	34.0637	29.9555	0.122882	17.0667	372.333	462.667	0.81	0.175911	0.091487	0.0647454	0.151706	18.8	392	462	0.85	16.1	362	504	0.72	17.2	375	429	0.87	1.35769	15.0444	37.5899	0.0814453	17.3667	376.333	465	0.813333	0.0781782	0.0399762	0.0808385	0.100138
1	H4	15.4	354	350	1.01	10.7	296	421	0.7	13.6	333	325	1.03	2.37136	29.3655	49.8029	0.185023	13.2333	327.667	365.333	0.913333	0.179196	0.0896201	0.136322	0.202579	16.1	362	233	1.55	12.6	321	333	0.96	12.3	317	412	0.77	2.11266	24.9065	89.7051	0.406735	13.6667	333.333	326	1.09333	0.154585	0.0747195	0.275169	0.372014
1	H7	18.8	392	367	1.07	22.1	425	346	1.23	18	383	400	0.96	2.17332	22.1133	27.2213	0.135769	19.6333	400	371	1.08667	0.110696	0.0552834	0.0733728	0.124941	17.7	380	446	0.85	13	325	475	0.69	15.8	359	458	0.78	2.36432	27.7549	14.5717	0.0802081	15.5	354.667	459.667	0.773333	0.152537	0.0782562	0.0317005	0.103717
1	H9	10.1	288	258	1.11	14.7	346	363	0.95	10.7	296	325	0.91	2.50067	31.4325	53.1633	0.10583	11.8333	310	315.333	0.99	0.211324	0.101395	0.168594	0.106899	13.6	333	325	1.03	12.3	317	388	0.82	15	350	371	0.94	1.35031	16.5025	32.5935	0.105357	13.6333	333.333	361.333	0.93	0.0990446	0.0495076	0.0902033	0.113287
1	H10	11.3	304	338	0.9	13.3	329	342	0.96	12.3	317	346	0.92	1	12.5033	4	0.0305505	12.3	316.667	342	0.926667	0.0813008	0.0394842	0.0116959	0.0329682	10.8	296	371	0.8	12.6	321	362	0.89	11.7	308	354	0.87	0.9	12.5033	8.5049	0.0472582	11.7	308.333	362.333	0.853333	0.0769231	0.0405513	0.0234726	0.0553807
1	H11	13.3	329	388	0.85	15.7	358	396	0.91	12.6	321	412	0.78	1.62583	19.4679	12.2202	0.0650641	13.8667	336	398.667	0.846667	0.117248	0.0579402	0.0306527	0.0768473	13	325	463	0.7	12	312	442	0.71	13.3	329	421	0.78	0.680686	8.88819	21	0.043589	12.7667	322	442	0.73	0.0533174	0.0276031	0.0475113	0.0597109
1	H14	13.7	334	362	0.92	12.6	321	392	0.82	16.5	367	388	0.95	2.0108	23.7136	16.2891	0.0680686	14.2667	340.667	380.667	0.896667	0.140944	0.0696093	0.0427909	0.0759129	12.3	317	421	0.75	11.3	304	321	0.95	11	300	362	0.83	0.680686	8.88819	50.2693	0.100664	11.5333	307	368	0.843333	0.059019	0.0289518	0.136601	0.119365
1	H15	15	350	329	1.06	18	383	317	1.21	15.4	354	321	1.1	1.62891	18.0093	6.1101	0.0776745	16.1333	362.333	322.333	1.12333	0.100965	0.0497036	0.0189558	0.0691465	16.5	367	388	0.95	12	312	375	0.83	17.2	375	375	1	2.82194	34.2977	7.50555	0.0873689	15.2333	351.333	379.333	0.926667	0.185248	0.0976216	0.0197862	0.094283
1	H16	14.7	346	317	1.09	15.7	358	342	1.05	16.5	367	329	1.11	0.90185	10.5357	12.5033	0.0305505	15.6333	357	329.333	1.08333	0.0576876	0.0295116	0.0379656	0.0282005	15	350	350	1	15.7	358	354	1.01	16.9	371	325	1.14	0.960902	10.5987	15.7162	0.0781025	15.8667	359.667	343	1.05	0.0605611	0.0294682	0.0458199	0.0743833
1	H17	17.2	375	375	1	16.9	371	375	0.99	16.9	371	412	0.9	0.173205	2.3094	21.362	0.0550757	17	372.333	387.333	0.963333	0.0101885	0.00620251	0.0551514	0.057172	17.6	379	442	0.86	15.4	354	433	0.82	15.4	354	413	0.86	1.27017	14.4338	14.8436	0.023094	16.1333	362.333	429.333	0.846667	0.0787296	0.0398356	0.0345737	0.0272764
1	H19	12.3	317	317	1	10.7	296	317	10.7	10.4	292	325	0.9	1.02144	13.4288	4.6188	5.62939	11.1333	301.667	319.667	4.2	0.0917458	0.0445154	0.0144488	1.34033	13.3	329	421	0.78	9.3	275	462	0.59	9.3	275	404	0.68	2.3094	31.1769	29.8161	0.0950438	10.6333	293	429	0.683333	0.217185	0.106406	0.0695014	0.139089
1	H20	14	337	342	0.99	14.3	342	321	1.06	13.3	329	388	0.85	0.51316	6.55744	34.2685	0.106927	13.8667	336	350.333	0.966667	0.0370067	0.0195162	0.097817	0.110614	10.1	288	371	0.78	11.7	308	350	0.88	12.3	317	358	0.88	1.13725	14.8436	10.5987	0.057735	11.3667	304.333	359.667	0.846667	0.100051	0.0487742	0.0294682	0.068191
1	H22	11	300	379	0.79	9.8	283	388	0.73	10.1	288	425	0.68	0.6245	8.73689	24.379	0.0550757	10.3	290.333	397.333	0.733333	0.060631	0.0300926	0.0613564	0.0751032	9.3	275	417	0.66	9.3	275	362	0.76	9	271	379	0.71	0.173205	2.3094	28.1603	0.05	9.2	273.667	386	0.71	0.0188266	0.00843874	0.072954	0.0704225
2	H1	11.7	308	362	0.85	12	312	354	0.88	14.3	342	375	0.91	1.42244	18.5831	10.5987	0.03	12.6667	320.667	363.667	0.88	0.112298	0.0579516	0.0291441	0.0340909	14.3	342	296	1.15	13.6	333	321	1.04	14	338	321	1.05	0.351188	4.50925	14.4338	0.0608276	13.9667	337.667	312.667	1.08	0.0251448	0.0133541	0.0461634	0.0563219
2	H2	14.7	346	342	1.01	14.7	346	371	0.93	12.3	317	383	0.83	1.38564	16.7432	21.0792	0.090185	13.9	336.333	365.333	0.923333	0.0996864	0.0497814	0.0576986	0.0976733	11	300	333	0.9	9.3	275	392	0.7	13	325	350	0.93	1.85203	25	30.3699	0.125033	11.1	300	358.333	0.843333	0.166849	0.0833333	0.0847533	0.148261
2	H3	14	338	442	0.76	15.7	358	425	0.84	13.6	333	379	0.7	1.11505	13.2288	32.5935	0.0702377	14.4333	343	415.333	0.766667	0.0772551	0.0385678	0.0784754	0.0916144	14.3	342	504	0.68	14	337	529	0.64	14	337	546	0.62	0.173205	2.88675	21.1266	0.0305505	14.1	338.667	526.333	0.646667	0.012284	0.00852387	0.0401392	0.047243
2	H4	9.6	279	333	0.84	13.3	329	333	0.99	11	300	354	0.85	1.86815	25.1064	12.1244	0.083865	11.3	302.667	340	0.893333	0.165323	0.0829508	0.0356599	0.0938787	10.1	288	375	0.77	12.3	317	388	0.82	14	338	371	0.91	1.95533	25.1064	8.88819	0.070946	12.1333	314.333	378	0.833333	0.161154	0.079872	0.0235137	0.0851352
2	H7	19.6	400	300	1.33	20	404	429	0.94	22.6	429	404	1.06	1.62891	15.7162	68.413	0.19975	20.7333	411	377.667	1.11	0.0785646	0.038239	0.181146	0.179955	17.2	375	400	0.94	20	404	375	1.08	13.6	333	421	0.79	3.20832	35.6978	23.029	0.145029	16.9333	370.667	398.667	0.936667	0.189468	0.096307	0.057765	0.154835
2	H9	13	325	308	1.05	14.3	342	288	1.19	13.3	329	262	1.25	0.680686	8.88819	23.0651	0.102632	13.5333	332	286	1.16333	0.050297	0.0267717	0.0806473	0.0882224	16.5	367	321	1.14	15.4	354	321	1.1	19.6	400	354	1.13	2.17792	23.7136	19.0526	0.0208167	17.1667	373.667	332	1.12333	0.126869	0.0634618	0.0573872	0.0185312
2	H10	10.4	292	342	0.85	11.7	308	321	0.96	12.6	321	333	0.96	1.10604	14.5258	10.5357	0.0635085	11.5667	307	332	0.923333	0.0956234	0.0473154	0.0317339	0.0687818	8.7	267	371	0.72	6.2	225	404	0.56	9.8	283	375	0.76	1.84481	29.9555	18.0093	0.10583	8.23333	258.333	383.333	0.68	0.224066	0.115957	0.0469807	0.155632
2	H11	13	325	300	1.08	13.6	333	371	0.9	12.3	317	375	0.84	0.650641	8	42.194	0.1249	12.9667	325	348.667	0.94	0.0501779	0.0246154	0.121015	0.132872	14.7	346	367	0.94	13.6	333	367	0.91	12	312	388	0.81	1.35769	17.1561	12.1244	0.0680686	13.4333	330.333	374	0.886667	0.101069	0.0519359	0.0324181	0.0767691
2	H14	12.6	321	400	0.8	11.9	312	400	0.78	13	325	438	0.74	0.556776	6.65833	21.9393	0.0305505	12.5	319.333	412.667	0.773333	0.0445421	0.0208507	0.0531647	0.039505	14	337	296	1.14	14	338	329	1.03	13.6	333	346	0.96	0.23094	2.64575	25.4231	0.0907377	13.8667	336	323.667	1.04333	0.0166543	0.00787426	0.0785471	0.0869691
2	H15	14.3	342	388	0.88	17.6	379	267	1.42	14.7	346	283	1.22	1.80093	20.306	65.7292	0.273008	15.5333	355.667	312.667	1.17333	0.115939	0.0570928	0.210221	0.232677	10.1	288	367	0.78	13.6	333	317	1.05	11.3	304	321	0.95	1.77858	22.8108	27.7849	0.136504	11.6667	308.333	335	0.926667	0.152449	0.073981	0.08294	0.147306
2	H16	12	312	304	1.03	14.7	346	312	1.11	14	337	308	1.09	1.40119	17.6163	4	0.0416333	13.5667	331.667	308	1.07667	0.103282	0.0531144	0.012987	0.0386687	17.6	379	304	1.25	16.1	362	329	1.1	18.4	388	288	1.35	1.16762	13.2035	20.664	0.125831	17.3667	376.333	307	1.23333	0.0672333	0.0350847	0.0673094	0.102025
2	H17	17.2	375	375	1	14.7	346	400	0.86	18.4	387	388	1	1.88768	21.0792	12.5033	0.080829	16.7667	369.333	387.667	0.953333	0.112585	0.0570737	0.0322528	0.0847857	19.6	400	388	1.03	17.6	379	392	0.97	17.6	379	354	1.07	1.1547	12.1244	20.8806	0.0503322	18.2667	386	378	1.02333	0.0632135	0.0314102	0.0552397	0.0491846
2	H19	13.3	329	383	0.86	10.7	296	408	0.72	12.3	317	429	0.74	1.31149	16.7033	23.029	0.0757188	12.1	314	406.667	0.773333	0.108387	0.0531952	0.0566286	0.0979122	12	312	450	0.69	12	312	492	0.64	13	325	483	0.67	0.57735	7.50555	22.1133	0.0251661	12.3333	316.333	475	0.666667	0.0468122	0.0237267	0.0465544	0.0377492
2	H20	10.4	292	325	0.9	11	300	304	0.99	12.6	321	333	0.96	1.13725	14.9778	14.9778	0.0458258	11.3333	304.333	320.667	0.95	0.100345	0.049215	0.0467082	0.0482376	12.6	321	346	0.93	14	338	350	0.96	13	325	346	0.94	0.72111	8.88819	2.3094	0.0152753	13.2	328	347.333	0.943333	0.0546296	0.0270982	0.00664895	0.0161928
2	H22	13.3	329	354	0.93	10.4	292	400	0.73	9.3	275	367	0.75	2.0664	27.6104	23.7136	0.110151	11	298.667	373.667	0.803333	0.187854	0.0924455	0.0634618	0.137118	12.6	321	321	1	13.3	329	312	1.05	12.3	317	362	0.87	0.51316	6.1101	26.6521	0.0929157	12.7333	322.333	331.667	0.973333	0.0403005	0.0189558	0.080358	0.0954614

## Sheet: AR Raw Data
Timepoint	ID	Test	L1	L2	L3	Mean L	BestL	Worst L	R1	R2	R3	Mean R	BestRigth	Worst R
1	H1	AR	54.5	56	56	55.5	56	54.5	56	56.5	55	55.8333	56.5	55
1	H10	AR	69	72	70	70.3333	72	69	67.5	70	72.5	70	72.5	67.5
1	H11	AR	72	73	77	74	77	72	65.5	58.5	65.5	63.1667	65.5	58.5
1	H14	AR	61	55	61.5	59.1667	61.5	55	55.5	56.5	54	55.3333	56.5	54
1	H15	AR	61.5	58.5	61	60.3333	61.5	58.5	63.5	63	66.5	64.3333	66.5	63
1	H16	AR	61	63	66	63.3333	66	61	60.5	63	68	63.8333	68	60.5
1	H17	AR	60.5	65.5	63.5	63.1667	65.5	60.5	59.5	64	60	61.1667	64	59.5
1	H19	AR	60	64	65	63	65	60	61	59	57	59	61	59
1	H2	AR	68	65	68	67	68	65	66	66	67	66.3333	67	66
1	H20	AR	63.5	59	61	61.1667	63.5	59	63	61.5	67.5	64	67.5	61.5
1	H22	AR	62.5	63	64.5	63.3333	64.5	62.5	60	62	63	61.6667	63	60
1	H3	AR	58.5	58.5	58	58.3333	58.5	58	55	55	59	56.3333	59	55
1	H4	AR	60.5	65	62.5	62.6667	65	60.5	63	63	67	64.3333	67	63
1	H7	AR	62	55	60.5	59.1667	62	55	62	61	64.5	62.5	64.5	61
1	H9	AR	47	43.5	53.5	48	53.5	43.5	47.5	46	46.5	46.6667	47.5	46
2	H1	AR	58.5	59.5	58.5	58.8333	59.5	58.5	58.5	60	55.5	58	60	55.5
2	H10	AR	70	69	74	71	74	69	73	72.5	74	73.1667	74	72.5
2	H11	AR	61	63	67.5	63.8333	67.5	61	68	68	73	69.6667	73	68
2	H14	AR	55	57	59	57	59	55	42	57	59	52.6667	59	42
2	H15	AR	63	66.5	65.5	65	66.5	63	64	60	56	60	64	56
2	H16	AR	62	54	58.5	58.1667	62	54	58.5	55.5	57	57	58.5	55.5
2	H17	AR	58	57.5	58	57.8333	58	57.5	59	54.5	62.5	58.6667	62.5	54.5
2	H19	AR	64	66	64.5	64.8333	66	64	64	65	57.5	62.1667	65	64
2	H2	AR	68.5	67.5	68	68	68.5	67.5	69	69	72	70	72	69
2	H20	AR	63	60.5	68.5	64	68.5	63	67.5	73	74	71.5	74	63
2	H22	AR	63.5	59.5	61.5	61.5	63.5	59.5	63	61	63.5	62.5	63.5	61
2	H3	AR	58	57.5	60.5	58.6667	60.5	57.5	59.5	60	56	58.5	60	56
2	H4	AR	66.5	69	64	66.5	69	64	67.5	71	64	67.5	71	64
2	H7	AR	64	61.5	64	63.1667	64	61.5	63	64	63.5	63.5	64	63
2	H9	AR	49	50.5	51	50.1667	51	49	49	55.5	50.5	51.6667	55.5	49

## Sheet: SHFD Raw Data
Timepoint	ID	Test	L1	L2	L3	Mean L	BestL	Worst L	R1	R2	R3	Mean R	BestRigth	Worst R
1	H1	SHFD	166	158	166	163.333	166	158	154	164	159	159	164	154
1	H10	SHFD	191	189	174	184.667	191	174	185	165	162	170.667	185	162
1	H11	SHFD	149	151	148	149.333	151	148	163	168	149	160	168	149
1	H14	SHFD	130	135	130	131.667	135	130	137	137	140	138	140	137
1	H15	SHFD	144	155	143	147.333	155	143	152	143	150	148.333	152	143
1	H16	SHFD	143	155	157	151.667	157	143	147	150	165	154	165	143
1	H17	SHFD	168	177	173	172.667	177	168	165	161	167	164.333	167	161
1	H19	SHFD	127	130	131	129.333	131	127	142	141	134	139	142	134
1	H2	SHFD	168	151	165	161.333	168	151	154	158	159	157	159	154
1	H20	SHFD	147	143	162	150.667	162	143	148	158	142	149.333	158	142
1	H22	SHFD	150	154	150	151.333	154	150	152	162	164	159.333	164	152
1	H3	SHFD	171	165	170	168.667	171	165	154	165	171	163.333	171	154
1	H4	SHFD	163	169	180	170.667	180	163	159	161	177	165.667	177	159
1	H7	SHFD	183	178	182	181	183	178	185	186	196	189	196	185
1	H9	SHFD	134	155	154	147.667	155	134	125	154	150	143	154	125
2	H1	SHFD	140	141	168	149.667	168	140	140	143	160	147.667	160	140
2	H10	SHFD	172	163	170	168.333	172	163	170	178	167	171.667	178	167
2	H11	SHFD	152	154	154	153.333	154	152	142	157	150	149.667	157	142
2	H14	SHFD	147	140	145	144	147	140	142	140	135	139	142	135
2	H15	SHFD	152	150	150	150.667	152	150	136	140	154	143.333	154	136
2	H16	SHFD	174	175	180	176.333	180	174	163	160	170	164.333	170	160
2	H17	SHFD	185	190	190	188.333	190	185	185	180	188	184.333	188	180
2	H19	SHFD	138	139	140	139	140	138	137	147	145	143	147	137
2	H2	SHFD	150	157	160	155.667	160	150	144	152	154	150	154	144
2	H20	SHFD	160	166	175	167	175	160	160	161	173	164.667	173	160
2	H22	SHFD	145	146	150	147	150	145	142	150	150	147.333	150	142
2	H3	SHFD	135	140	150	141.667	150	135	155	160	155	156.667	160	155
2	H4	SHFD	156	146	146	149.333	156	146	148	158	158	154.667	158	148
2	H7	SHFD	180	184	182	182	184	180	184	180	186	183.333	186	180
2	H9	SHFD	138	155	160	151	160	138	145	152	150	149	152	145

## Sheet: SH Raw Data
Test	Name/Number	Limb Dominance	Leg Length	Left Total	Errors	Score	% error	Right Total	Right Errors	Score2	% error3
1	H1	right	81	54	9	45	16.6667	60	6	54	10
2	H1	right	81	64	10	54	15.625	63	10	53	15.873
1	H10	right	95.5	52	4	48	7.69231	49	6	43	12.2449
2	H10	right	95.5	51	8	43	15.6863	50	14	36	28
1	H11	right	89	59	9	50	15.2542	57	9	48	15.7895
2	H11	right	89	59	9	50	15.2542	59	17	42	28.8136
1	H14	left	90	64	10	54	15.625	62	4	58	6.45161
2	H14	left	90	62	16	46	25.8065	59	12	47	20.339
1	H15	right	85	47	9	38	19.1489	37	8	29	21.6216
2	H15	right	85	44	17	27	38.6364	41	10	31	24.3902
1	H16	right	93	61	8	53	13.1148	53	10	43	18.8679
2	H16	right	93	60	8	52	13.3333	58	11	47	18.9655
1	H17	left	96.5	60	4	56	6.66667	53	3	50	5.66038
2	H17	left	96.5	54	0	54	0	51	2	49	3.92157
1	H19	right	87	60	7	53	11.6667	48	9	39	18.75
2	H19	right	87	54	20	34	37.037	56	10	46	17.8571
1	H2	right	94	49	10	39	20.4082	48	7	41	14.5833
2	H2	right	94	50	10	40	20	45	12	33	26.6667
1	H20	right	95.5	53	13	40	24.5283	60	15	45	25
2	H20	right	95.5	64	18	46	28.125	60	24	36	40
1	H22	right	88	57	2	55	3.50877	59	5	54	8.47458
2	H22	right	88	58	6	52	10.3448	56	14	42	25
1	H3	right	81	49	10	39	20.4082	57	6	51	10.5263
2	H3	right	81	42	13	29	30.9524	46	14	32	30.4348
1	H4	left	93	60	6	54	10	58	5	53	8.62069
2	H4	left	93	62	13	49	20.9677	60	15	45	25
1	H7	right	94	55	7	48	12.7273	57	6	51	10.5263
2	H7	right	94	60	2	58	3.33333	61	5	56	8.19672
1	H9	right	90	59	6	53	10.1695	44	4	40	9.09091
2	H9	right	90	58	9	49	15.5172	59	10	49	16.9492
